# Supplementary material for: Gingival epithelial cell-derived microvesicles activate mineralization in gingival fibroblasts
Source: Sci Rep. 2022 Sep 22;12:15779. doi: 10.1038/s41598-022-19732-1 (PMC9500071; doi:10.1038/s41598-022-19732-1)
Supplement: Supplementary file 1 — Supplementary Information. [file 41598_2022_19732_MOESM1_ESM.xlsx]

## Sheet: Sheet2
	Supplementary Table S1: List of PCR primers
	Genebank	Gene	Primer sequence (5'-3')	Orientation	Location	Amplicon (bp)
	NM_000478	ALP	TTCTCTTGGGCAGGCAGAG	forward	2083-2101	86
			CCTCTGGGTCTGGAGAAATACG	reverse	2169-2148
	NM_004967.3	BSP	GCCAGAGGAAGCAATCACC	forward	73-91	75
			TGAGAAAGCACAGGCCATTC	reverse	148-129
	BC036531	COL1	AACCAAGGCTGCAACCTGGA	forward	3951-3970	80
			GGCTGAGTAGGGTACACGCAGG	reverse	4030-4009
	NM_002421	MMP1	GCTAACAAATACTGGAGGTATGATG	forward	1250-1275	100
			GTCATGTGCTATCATTTTGGGA	reverse	1325-1304
	NM_001166308	MMP3	ATGATGAACAATGGACAAAGGA	forward	661-682	91
			GAGTGAAAGAGACCCAGGGA	reverse	751-732
	NM_001173467.2	OSX	GCTTGAGGAGGAAGTTCACTATG	forward	271-293	90
			TGCTTTGCCCAGAGTTGTTGAG	reverse	382-361
	NM_001015051	RUNX-2	TCAGCCCAGAACTGAGAAACTC	forward	1560-1577	135
			TTATCACAGATGGTCCCTAATGGT	reverse	1705-1684
	NM_000346	SOX9	AGCGAACGCACATCAAGAC	forward	1550-1568	84
			CTGTAGGCGATCTGTTGGGG	reverse	1634-1615
	NM_002160	TNC	CAACCTGATGGGGAGATATGGGGA	forward	6769-6792	75
			GAGTGTTCGTGGCCCTTCCAG	reverse	6846-6826
